# Supplementary material for: Identification of Drought Stress-Responsive Genes in Rice by Random Walk with Multi-Restart Probability on MultiPlex Biological Networks
Source: Int J Mol Sci. 2024 Aug 25;25(17):9216. doi: 10.3390/ijms25179216 (PMC11395135; doi:10.3390/ijms25179216)
Supplement: Supplementary file 1 [file ijms-25-09216-s001.zip › Table S1.xlsx]

## Sheet: Sheet1
Gene	Forward primer Sequence (5'->3')	Reverse primer Sequence (5'->3')
ACTIN2	ATCCTCCGTCTTGACCTTGC	CAGCGATACCTGAGAACATAGTGG
Os07g0204900	GTTCCTTGATCCAAGCTGTGC	TGGTGACTCGCGGTACAATG
Os09g0397300	GTGAAGCCACAGGGTGTAAG	TCTGGGCTTAGGCAGTTGTC
Os02g0190600	GGACAGAGATAGGTGAGATTTGC	AAAGAGTGTGTTTTGCAGCAG
Os04g0432000	CCACACATCCGGCGAAGATT	GATGTCCTTGAGCAGCTCGT
Os09g0516500	GCCTCCACAAGTGTTCGGTT	AACGTAGTCCAGTCATCGCC
Os06g0729000	CGCAGACTCTCGACTTTGTC	GGATGGGATCAATCGCTGGC
Os03g0405000	TCTGCCTGCAAATGTGTTTGG	GTGGCCAATCATTTCCTCTGC
Os02g0707000	ACACTGCATGGGTCGTCTTT	CCGTTTCCCAAGTTCACTGC
Os02g0707100	GTTGGTATTGGCATCCGTGC	TAGGGAAGGCAGCAACATCG
Os12g0541300	GCACCATTCAAGGTTCCCCA	GACGATGCTGATGAGAGGGG
Os05g0528000	GCTCCAGTTCTGGCTCAGG	GCTTCTCGCCCTTGCTGATT
Os05g0543400	GCTGTTGAAGGGCACCAATG	AATGGAGCCAACCTGAGGC
