# Supplementary material for: Identification of Drought Stress-Responsive Genes in Rice by Random Walk with Multi-Restart Probability on MultiPlex Biological Networks
Source: Int J Mol Sci. 2024 Aug 25;25(17):9216. doi: 10.3390/ijms25179216 (PMC11395135; doi:10.3390/ijms25179216)
Supplement: Supplementary file 1 [file ijms-25-09216-s001.zip › Table S2.xlsx]

## Sheet: Sheet1
Genes	Time Point	Sample Name	CT	Ct Mean	The relative expression
Os07g0204900	0h	Sample 1	29.2946	28.8931	1
Os07g0204900	0h	Sample 2	29.2666	28.8931
Os07g0204900	0h	Sample 3	28.118	28.8931
Os07g0204900	4h	Sample 1	30.1451	29.7913	1.71027
Os07g0204900	4h	Sample 2	29.5469	29.7913
Os07g0204900	4h	Sample 3	29.682	29.7913
Os07g0204900	24h	Sample 1	29.2589	27.6738	4.74049
Os07g0204900	24h	Sample 2	27.979	27.6738
Os07g0204900	24h	Sample 3	25.7836	27.6738
Os09g0397300	0h	Sample 1	26.4963	26.3337	1
Os09g0397300	0h	Sample 2	26.3199	26.3337
Os09g0397300	0h	Sample 3	26.185	26.3337
Os09g0397300	4h	Sample 1	25.4206	25.3791	6.17788
Os09g0397300	4h	Sample 2	25.3375	25.3791
Os09g0397300	24h	Sample 1	25.554	25.2157	4.41917
Os09g0397300	24h	Sample 2	23.8913	25.2157
Os09g0397300	24h	Sample 3	26.2018	25.2157
Os02g0190600	0h	Sample 1	29.8318	29.6139	1
Os02g0190600	0h	Sample 2	29.0396	29.6139
Os02g0190600	0h	Sample 3	29.9704	29.6139
Os02g0190600	4h	Sample 1	29.9643	29.8118	2.77904
Os02g0190600	4h	Sample 2	29.4892	29.8118
Os02g0190600	4h	Sample 3	29.982	29.8118
Os02g0190600	24h	Sample 1	29.7963	29.5801	2.08436
Os02g0190600	24h	Sample 2	29.5495	29.5801
Os02g0190600	24h	Sample 3	29.3945	29.5801
Os04g0432000	0h	Sample 1	31.3645	30.9881	1
Os04g0432000	0h	Sample 2	31.1345	30.9881
Os04g0432000	0h	Sample 3	30.4653	30.9881
Os04g0432000	4h	Sample 1	30.187	29.7211	7.67137
Os04g0432000	4h	Sample 2	29.8669	29.7211
Os04g0432000	4h	Sample 3	29.1092	29.7211
Os04g0432000	24h	Sample 1	29.6144	30.7429	2.41323
Os04g0432000	24h	Sample 2	31.5159	30.7429
Os04g0432000	24h	Sample 3	31.0984	30.7429
Os09g0516500	0h	Sample 1	30.0185	29.2014	1
Os09g0516500	0h	Sample 2	28.5184	29.2014
Os09g0516500	0h	Sample 3	29.0672	29.2014
Os09g0516500	4h	Sample 1	28.6449	27.927	7.71047
Os09g0516500	4h	Sample 2	27.2091	27.927
Os09g0516500	24h	Sample 1	28.2523	28.5226	3.25924
Os09g0516500	24h	Sample 2	28.7929	28.5226
Os06g0729000	0h	Sample 1	34.2844	33.3403	1
Os06g0729000	0h	Sample 2	31.2651	33.3403
Os06g0729000	0h	Sample 3	34.4716	33.3403
Os06g0729000	4h	Sample 1	30.1333	31.3366	12.7833
Os06g0729000	4h	Sample 2	32.581	31.3366
Os06g0729000	4h	Sample 3	31.2956	31.3366
Os06g0729000	24h	Sample 1	32.8013	32.3272	4.10946
Os06g0729000	24h	Sample 2	31.8531	32.3272
Os03g0405000	0h	Sample 1	24.6034	24.4786	1
Os03g0405000	0h	Sample 2	23.9691	24.4786
Os03g0405000	0h	Sample 3	24.8633	24.4786
Os03g0405000	4h	Sample 1	23.3505	24.1107	4.11352
Os03g0405000	4h	Sample 2	24.9743	24.1107
Os03g0405000	4h	Sample 3	24.0074	24.1107
Os03g0405000	24h	Sample 1	26.1263	25.2905	1.15982
Os03g0405000	24h	Sample 2	26.1707	25.2905
Os03g0405000	24h	Sample 3	23.5745	25.2905
Os02g0707000	0h	Sample 1	30.1652	30.9117	1
Os02g0707000	0h	Sample 2	31.1522	30.9117
Os02g0707000	0h	Sample 3	31.4178	30.9117
Os02g0707000	4h	Sample 1	32.003	31.6532	1.90653
Os02g0707000	4h	Sample 2	31.3035	31.6532
Os02g0707000	24h	Sample 1	31.1906	30.8505	2.12436
Os02g0707000	24h	Sample 2	30.4765	30.8505
Os02g0707000	24h	Sample 3	30.8843	30.8505
Os02g0707100	0h	Sample 1	29.7603	28.7833	1
Os02g0707100	0h	Sample 2	29.0684	28.7833
Os02g0707100	0h	Sample 3	27.5213	28.7833
Os02g0707100	4h	Sample 1	29.0081	28.5765	3.67895
Os02g0707100	4h	Sample 2	27.6354	28.5765
Os02g0707100	4h	Sample 3	29.086	28.5765
Os02g0707100	24h	Sample 1	29.276	27.6533	4.45625
Os02g0707100	24h	Sample 2	26.0305	27.6533
Os12g0541300	0h	Sample 1	27.014	26.9978	1
Os12g0541300	0h	Sample 2	27.2424	26.9978
Os12g0541300	0h	Sample 3	26.7369	26.9978
Os12g0541300	4h	Sample 1	26.4118	26.3914	4.85271
Os12g0541300	4h	Sample 2	26.7885	26.3914
Os12g0541300	4h	Sample 3	25.974	26.3914
Os12g0541300	24h	Sample 1	27.1361	27.1714	1.80513
Os12g0541300	24h	Sample 2	27.1117	27.1714
Os12g0541300	24h	Sample 3	27.2664	27.1714
Os05g0528000	0h	Sample 1	31.8501	30.0872	1
Os05g0528000	0h	Sample 2	28.7792	30.0872
Os05g0528000	0h	Sample 3	29.6323	30.0872
Os05g0528000	4h	Sample 1	30.1757	31.5652	1.14425
Os05g0528000	4h	Sample 2	32.089	31.5652
Os05g0528000	4h	Sample 3	32.431	31.5652
Os05g0528000	24h	Sample 1	31.7037	31.3717	0.835798
Os05g0528000	24h	Sample 2	30.6287	31.3717
Os05g0528000	24h	Sample 3	31.7827	31.3717
Os05g0543400	0h	Sample 1	33.7997	33.5376	1
Os05g0543400	0h	Sample 2	32.7313	33.5376
Os05g0543400	0h	Sample 3	34.0818	33.5376
Os05g0543400	4h	Sample 1	33.98	35.1101	1.0717
Os05g0543400	4h	Sample 2	35.0055	35.1101
Os05g0543400	4h	Sample 3	36.3449	35.1101
Os05g0543400	24h	Sample 1	34.2493	34.243	1.24861
Os05g0543400	24h	Sample 2	34.2482	34.243
Os05g0543400	24h	Sample 3	34.2317	34.243
actin2	0h	Sample 1	26.7386	27.3997
actin2	0h	Sample 2	28.0608	27.3997
actin2	4h	Sample 1	29.1589	29.0722
actin2	4h	Sample 2	28.9854	29.0722
actin2	24h	Sample 1	28.3719	28.4255
actin2	24h	Sample 2	28.479	28.4255
